# Supplementary material for: Polycations as Aptamer-Binding Modulators for Sensitive Fluorescence Anisotropy Assay of Aflatoxin B1
Source: Sensors (Basel). 2024 May 19;24(10):3230. doi: 10.3390/s24103230 (PMC11125339; doi:10.3390/s24103230)
Supplement: Supplementary file 1 [file sensors-24-03230-s001.zip]

Archive with 1 entries (1 files):
- sensors-2953441-supplementary.pdf
